# Supplementary material for: CowN sustains nitrogenase turnover in the presence of the inhibitor carbon monoxide
Source: J Biol Chem. 2021 Mar 2;296:100501. doi: 10.1016/j.jbc.2021.100501 (PMC8047169; doi:10.1016/j.jbc.2021.100501)
Supplement: Supporting information [file mmc2.xlsx]

## Sheet: List of peptides
List of peptides found in 70 kDa gel band
	MoFeP alpha subunit peptides
Position	Missing cutsites	m/z	z	Sequence	Error
[265-280]	0	1716.86	1	r.VVGNWSGDATLAEIER.a	-0.0038
[204-219]	0	1674.87	1	r.GVSQSLGHHIANDAIR.d	-0.0087
[428-442]	0	1600.91	1	k.FIEGIRPDLVGSGIK.e	-0.0179
[17-30]	1	1587.87	1	r.LIAEVLEAYPDKAR.k	0.0478
[64-76]	1	1403.77	1	k.SNVKSVPGVMTIR.g [1xOxidation]	0.0698
[367-377]	0	1260.72	1	k.VMLYVGGLRPR.h	-0.0308
[256-264]	0	1089.6	1	r.ILLEEMGLR.v [1xOxidation]	-0.0332
[256-264]	0	1073.6	1	r.ILLEEMGLR.v	-0.022
	MoFeP beta subunit peptides
Position	Missing cutsites	m/z	z	Sequence	Error
[327-343]	0	1941.99	1	k.LSEISGKPVPQELEMER.g	0.0172
[361-376]	0	1838.84	1	k.TYAIYGDPDFVYGMAR.f	0.0383
[218-234]	0	1776.9	1	r.SVNIIPGFDGFAVGNNR.e	0.0125
[346-360]	0	1600.83	1	r.LVDALADSQAYLHGK.t	0.0549
[481-492]	1	1403.85	1	r.VLVTLLDKIFDK.l	-0.0135
[470-480]	0	1293.67	1	r.FPVWGYQGALR.v	-0.0179
[8-16]	0	1081.62	1	k.ILDHAPLFR.e	-0.0343
[202-209]	0	1045.55	1	k.GILEHFWK.g [1xOxidation]	0.0136
[30-38]	0	1030.49	1	k.LENMPPADK.v [1xOxidation]	0.0279
[202-209]	0	1029.55	1	k.GILEHFWK.g	-0.0184
	CowN peptides
Position	Missing cutsites	m/z	z	Sequence	Error
[67-78]	0	1307.71	1	r.VIAHAQGLDDLR.v	-0.0263
[18-27]	0	1173.53	1	r.GSHMTEQIDR.y	-0.0116

## Sheet: Peak list
List of peaks found in 70 kDa gel band
Peak m/z	Intensity
1029.53	1.15876
1030.08	3.89001
1030.52	1.37221
1036.11	6.5553
1045.56	2.17813
1073.58	20.5006
1081.58	43.0394
1089.56	0.80227
1118.48	0.910689
1173.52	2.71369
1180.57	1.3351
1234.7	0.62545
1252.63	0.505103
1253.55	0.626956
1260.69	16.1977
1275.65	0.659614
1277.65	0.920306
1293.66	55.4404
1297.65	0.506018
1307.68	30.1015
1403.84	0.540248
1475.74	2.43007
1587.92	0.857809
1600.89	56.9975
1650.72	0.413742
1674.86	24.3106
1705.79	1.17808
1716.85	15.7681
1775.92	0.419183
1776.92	5.05081
1794.85	0.73221
1838.88	0.586235
1942.01	0.404166
